# Supplementary material for: The Use of Ultra-Fast Gas Chromatography for Fingerprinting-Based Classification of Zweigelt and Rondo Wines with Regard to Grape Variety and Type of Malolactic Fermentation Combined with Greenness and Practicality Assessment
Source: Molecules. 2024 Oct 1;29(19):4667. doi: 10.3390/molecules29194667 (PMC11477865; doi:10.3390/molecules29194667)
Supplement: Supplementary file 1 [file molecules-29-04667-s001.zip]

Archive with 1 entries (1 files):
- molecules-3197736-supplementary.pdf
